# Supplementary material for: ﻿Wikstroemiafragrans (Thymelaeaceae, Daphneae), a new species from Mount Danxia, China based on morphological and molecular evidence
Source: PhytoKeys. 2022 Nov 10;213:67–78. doi: 10.3897/phytokeys.213.91116 (PMC9836440; doi:10.3897/phytokeys.213.91116)
Supplement: XML Treatment for Wikstroemia fragrans [file phytokeys.213.91116-treatment1.xml]

<!DOCTYPE tp:taxon-treatment
  PUBLIC "-//TaxonX//DTD Taxonomic Treatment Publishing DTD v0 20100105//EN" "tax-treatment-NSO.dtd">
<tp:taxon-treatment xmlns:tp="http://www.plazi.org/taxpub"><tp:treatment-meta><kwd-group><label>Taxon classification</label><kwd>
                <named-content content-type="kingdom">Plantae</named-content>
              </kwd><kwd>
                <named-content content-type="order">Malvales</named-content>
              </kwd><kwd>
                <named-content content-type="family">Thymelaeaceae</named-content>
              </kwd></kwd-group><mixed-citation publication-type="journal"><person-group><name><surname>Chen</surname><given-names>Jing-Rui</given-names></name><name><surname>Lee</surname><given-names>Shiou Yih</given-names></name><name><surname>Guo</surname><given-names>Jian-Qiang</given-names></name><name><surname>Jin</surname><given-names>Jie-Hao</given-names></name><name><surname>Fan</surname><given-names>Qiang</given-names></name><name><surname>Liao</surname><given-names>Wen-Bo</given-names></name></person-group><article-title>﻿<italic><tp:taxon-name><tp:taxon-name-part taxon-name-part-type="genus" reg="Wikstroemia">Wikstroemia</tp:taxon-name-part><tp:taxon-name-part taxon-name-part-type="species" reg="fragrans">fragrans</tp:taxon-name-part></tp:taxon-name></italic> (<tp:taxon-name><tp:taxon-name-part taxon-name-part-type="family">Thymelaeaceae</tp:taxon-name-part></tp:taxon-name>, <tp:taxon-name><tp:taxon-name-part taxon-name-part-type="tribe">Daphneae</tp:taxon-name-part></tp:taxon-name>), a new species from Mount Danxia, China based on morphological and molecular evidence</article-title><source>PhytoKeys</source><day>10</day><month>11</month><year>2022</year><volume>213</volume><fpage>67</fpage><lpage>78</lpage><pub-id pub-id-type="doi">10.3897/phytokeys.213.91116</pub-id></mixed-citation></tp:treatment-meta><tp:nomenclature><label>﻿</label><tp:taxon-name>
              <object-id xmlns:xlink="http://www.w3.org/1999/xlink" content-type="arpha" xlink:type="simple">0B084985-6A13-5365-BB65-E1F35B0339B6</object-id>
              <tp:taxon-name-part taxon-name-part-type="genus" reg="Wikstroemia">Wikstroemia</tp:taxon-name-part>
              <tp:taxon-name-part taxon-name-part-type="species" reg="fragrans">fragrans</tp:taxon-name-part>
              <object-id xmlns:xlink="http://www.w3.org/1999/xlink" content-type="ipni" xlink:type="simple">urn:lsid:ipni.org:names:77307946-1</object-id>
            </tp:taxon-name><tp:taxon-authority>W.B.Liao, Q.Fan &amp; J.R.Chen</tp:taxon-authority><tp:taxon-status xmlns:xlink="http://www.w3.org/1999/xlink" xlink:type="simple">sp. nov.</tp:taxon-status><xref ref-type="fig" rid="F2">Figs 2</xref><xref ref-type="fig" rid="F3">, 3</xref><xref ref-type="fig" rid="F4">, 4</xref></tp:nomenclature><tp:treatment-sec sec-type="material" id="SECID0EURAE"><title>Type.</title><p>China. Guangdong Province, Danxia National Park, <named-content xmlns:xlink="http://www.w3.org/1999/xlink" content-type="dwc:verbatimCoordinates" xlink:type="simple"><named-content content-type="geo-json" specific-use="{&#34;type&#34;:&#34;Point&#34;,&#34;coordinates&#34;:[113.700000,25.000000]}" id="NCID0E4RAE" xlink:type="simple">25.0°N, 113.7°E</named-content></named-content>, 74 m alt., 16 March 2022 [fl.], <italic>Qiang Fan</italic>, <italic>DNPC 1597</italic> (Holotype <abbrev xmlns:xlink="http://www.w3.org/1999/xlink" content-type="institution" xlink:title="Sun Yat-Sen University" id="ABBRID0EGSAE" xlink:type="simple">SYS</abbrev>! Barcode SYS00236854, Isotypes <abbrev xmlns:xlink="http://www.w3.org/1999/xlink" content-type="institution" xlink:title="Sun Yat-Sen University" id="ABBRID0ELSAE" xlink:type="simple">SYS</abbrev>! Barcode SYS00236855, CSFI!).</p></tp:treatment-sec><tp:treatment-sec sec-type="diagnosis" id="SECID0EQSAE"><title>Diagnosis.</title><p><italic><tp:taxon-name><tp:taxon-name-part taxon-name-part-type="genus" reg="Wikstroemia">Wikstroemia</tp:taxon-name-part><tp:taxon-name-part taxon-name-part-type="species" reg="fragrans">fragrans</tp:taxon-name-part></tp:taxon-name></italic> differs from <italic><tp:taxon-name><tp:taxon-name-part taxon-name-part-type="genus" reg="Wikstroemia">W.</tp:taxon-name-part><tp:taxon-name-part taxon-name-part-type="species" reg="trichotoma">trichotoma</tp:taxon-name-part></tp:taxon-name></italic>, by its smaller leaves (1.2–1.6×0.5–0.9 vs. 1.2–3.5(-8) × (0.5-)1–2.2(-4) cm), densely racemose to nearly capitate inflorescence (vs. loose panicle), yellowish green calyx (vs. white), and strigose-pubescent ovary (vs. apically strigose ovary). <italic><tp:taxon-name><tp:taxon-name-part taxon-name-part-type="genus" reg="Wikstroemia">Wikstroemia</tp:taxon-name-part><tp:taxon-name-part taxon-name-part-type="species" reg="fragrans">fragrans</tp:taxon-name-part></tp:taxon-name></italic> differs from <italic><tp:taxon-name><tp:taxon-name-part taxon-name-part-type="genus" reg="Wikstroemia">W.</tp:taxon-name-part><tp:taxon-name-part taxon-name-part-type="species" reg="fargesii">fargesii</tp:taxon-name-part></tp:taxon-name></italic> by its strigose-pubescent ovary (vs. apically strigose) and a disk scale 2- or 3-dentate apically (vs. entire or slightly retuse apically).</p></tp:treatment-sec><tp:treatment-sec sec-type="description" id="SECID0ECUAE"><title>Description.</title><p>Shrub, 0.6–1.6 m tall; perennial branches reddish brown, rugose, annual branches yellowish green, glabrous. <bold><italic>Leaves</italic></bold> opposite or subopposite, ovate to ovate-lanceolate, 1.2 – 1.6×0.5 – 0.9 cm, thinly papery, grayish green adaxially, light yellowish green abaxially, glabrous on both surfaces, apex acuminate or obtuse, margin entire, base cuneate or subrounded, midrib flat adaxially, prominent abaxially, secondary veins 4–8 pairs per side, slightly prominent abaxially; petiole ca. 1 mm long. <bold><italic>Inflorescence</italic></bold> 4–8-flowered, densely racemose to capitate; peduncle 5 – 15 mm long, glabrous; pedicels absent or ca 0.4–0.7 mm long, glabrous. <bold><italic>Calyx</italic></bold> tube yellowish green; 9–11 mm long, exterior glabrous, lobes 5 (sometimes abnormally 6), elliptic, 2.5–3.3×1.2–1.7 mm, margin undulate, glabrous on both surfaces. <bold><italic>Stamens</italic></bold> 10 (sometimes abnormally 11), lower whorls of 5 anthers inserted 2–4 mm above middle of hypanthium, upper whorl of 5 anthers at throat; free portion of filaments ca 0.3 mm long; anther linear-oblong, ca 0.8 mm long; subgynoecial disk scale 1, linear or linear-oblong, apex 2- or 3-dentate, 0.8–1.0×0.3–0.7 mm, membranous, glabrous. <bold><italic>Ovary</italic></bold> obovoid, 3–4 mm long, ca 0.6 mm in diam., subsessile, strigose pubescent; style ca 0.2 mm long, glabrous; stigma yellow, globose, ca 0.5 mm in diam., surface papillate. <bold><italic>Drupe</italic></bold> ca. 6 mm long, yellowish green, ovoid-globose, glabrous, 1-seeded, enclosed by persistent calyx; fruiting pedicel ca 8 mm long. <bold><italic>Seed</italic></bold> ovoid, ca. 4 mm long, black, glabrous.</p></tp:treatment-sec><tp:treatment-sec sec-type="distribution" id="SECID0E4UAE"><title>Distribution and habitat.</title><p><italic><tp:taxon-name><tp:taxon-name-part taxon-name-part-type="genus" reg="Wikstroemia">Wikstroemia</tp:taxon-name-part><tp:taxon-name-part taxon-name-part-type="species" reg="fragrans">fragrans</tp:taxon-name-part></tp:taxon-name></italic> is currently known only from the type locality, Danxiashan National Nature Reserve (Ba Zhai, Mount Shaoshi, Shuang He Zhai, Yu Nv Lan Jiang), Guangdong, China. It occurs in xerophytic hillside thickets on sandstone and conglomerate based soil at 100–300 m elevation. In this habitat, the most common shrubby and herbaceous species are <italic><tp:taxon-name><tp:taxon-name-part taxon-name-part-type="genus" reg="Lagerstroemia">Lagerstroemia</tp:taxon-name-part><tp:taxon-name-part taxon-name-part-type="species" reg="indica">indica</tp:taxon-name-part></tp:taxon-name></italic> Linn. (<tp:taxon-name><tp:taxon-name-part taxon-name-part-type="family">Lythraceae</tp:taxon-name-part></tp:taxon-name>), <italic><tp:taxon-name><tp:taxon-name-part taxon-name-part-type="genus" reg="Symplocos">Symplocos</tp:taxon-name-part><tp:taxon-name-part taxon-name-part-type="species" reg="tanakana">tanakana</tp:taxon-name-part></tp:taxon-name></italic> Nakai (<tp:taxon-name><tp:taxon-name-part taxon-name-part-type="family">Symplocaceae</tp:taxon-name-part></tp:taxon-name>), <italic><tp:taxon-name><tp:taxon-name-part taxon-name-part-type="genus" reg="Decaspermum">Decaspermum</tp:taxon-name-part><tp:taxon-name-part taxon-name-part-type="species" reg="gracilentum">gracilentum</tp:taxon-name-part></tp:taxon-name></italic> (Hance) Merr. et Perry (<tp:taxon-name><tp:taxon-name-part taxon-name-part-type="family">Myrtaceae</tp:taxon-name-part></tp:taxon-name>), <italic><tp:taxon-name><tp:taxon-name-part taxon-name-part-type="genus" reg="Viola">Viola</tp:taxon-name-part><tp:taxon-name-part taxon-name-part-type="species" reg="hybanthoides">hybanthoides</tp:taxon-name-part></tp:taxon-name></italic> W. B. Liao &amp; Q. Fan (<tp:taxon-name><tp:taxon-name-part taxon-name-part-type="family">Violaceae</tp:taxon-name-part></tp:taxon-name>) and <italic><tp:taxon-name><tp:taxon-name-part taxon-name-part-type="genus" reg="Salvia">Salvia</tp:taxon-name-part><tp:taxon-name-part taxon-name-part-type="species" reg="scapiformis">scapiformis</tp:taxon-name-part></tp:taxon-name></italic> Hance (<tp:taxon-name><tp:taxon-name-part taxon-name-part-type="family">Lamiaceae</tp:taxon-name-part></tp:taxon-name>).</p></tp:treatment-sec><tp:treatment-sec sec-type="phenology" id="SECID0E5XAE"><title>Phenology.</title><p><italic><tp:taxon-name><tp:taxon-name-part taxon-name-part-type="genus" reg="Wikstroemia">Wikstroemia</tp:taxon-name-part><tp:taxon-name-part taxon-name-part-type="species" reg="fragrans">fragrans</tp:taxon-name-part></tp:taxon-name></italic> was observed flowering from March to April, fruiting from April to June.</p></tp:treatment-sec><tp:treatment-sec sec-type="etymology" id="SECID0EPYAE"><title>Etymology.</title><p>Latin <italic><tp:taxon-name><tp:taxon-name-part taxon-name-part-type="genus" reg="Wikstroemia"/><tp:taxon-name-part taxon-name-part-type="species" reg="fragrans">fragrans</tp:taxon-name-part></tp:taxon-name></italic>, smell or odor, alluding to sweet-scented flowers. The Chinese name is given as 香花荛花 (xiāng huā ráo huā).</p></tp:treatment-sec><tp:treatment-sec sec-type="conservation status" id="SECID0E6YAE"><title>Conservation status.</title><p>During our intensive floristic inventories in Danxiashan National Nature Reserve from September 2021 to May 2022, only 5 populations of <italic><tp:taxon-name><tp:taxon-name-part taxon-name-part-type="genus" reg="Wikstroemia">Wikstroemia</tp:taxon-name-part><tp:taxon-name-part taxon-name-part-type="species" reg="fragrans">fragrans</tp:taxon-name-part></tp:taxon-name></italic> comprising 5–20 individuals each were found. Due to the limited extent of occurrence (ca. 40 km<sup>2</sup>) and area of occupancy (ca. 5 km<sup>2</sup>) and small population sizes (&lt;100 individuals totally), <italic><tp:taxon-name><tp:taxon-name-part taxon-name-part-type="genus" reg="Wikstroemia">W.</tp:taxon-name-part><tp:taxon-name-part taxon-name-part-type="species" reg="fragrans">fragrans</tp:taxon-name-part></tp:taxon-name></italic> is proposed to be classified as Critically Endangered (CR B1ac(i)+2ac(i)) according to the IUCN Categories (<xref ref-type="bibr" rid="B7">IUCN 2012</xref>).</p><fig id="F2" position="float" orientation="portrait"><object-id xmlns:xlink="http://www.w3.org/1999/xlink" content-type="doi" xlink:type="simple">10.3897/phytokeys.213.91116.figures2</object-id><object-id xmlns:xlink="http://www.w3.org/1999/xlink" content-type="arpha" xlink:type="simple">36667D5A-E09B-52FC-AD20-C6C49D1D936C</object-id><label>Figures 2.</label><caption><p><italic><tp:taxon-name><tp:taxon-name-part taxon-name-part-type="genus" reg="Wikstroemia">Wikstroemia</tp:taxon-name-part><tp:taxon-name-part taxon-name-part-type="species" reg="fragrans">fragrans</tp:taxon-name-part></tp:taxon-name></italic> W.B.Liao, Q.Fan &amp; J.R.Chen, sp. nov. <bold>A</bold> flowering branch <bold>B</bold> flower <bold>C</bold> subgynoecial disk scale opened out <bold>D</bold> dissected flower showing the normal condition of 10 stamens <bold>E</bold> strigose ovary and glabrous disk scale <bold>A–E</bold><italic>DNPC 1597</italic> deposited in <abbrev xmlns:xlink="http://www.w3.org/1999/xlink" content-type="institution" xlink:title="Sun Yat-Sen University" id="ABBRID0EE2AE" xlink:type="simple">SYS</abbrev>. Drawn by Rong-En Wu.</p></caption><graphic xmlns:xlink="http://www.w3.org/1999/xlink" xlink:href="phytokeys-213-067_article-91116__-g002.jpg" position="float" orientation="portrait" xlink:type="simple" id="oo_768255.jpg"><uri content-type="original_file" xlink:type="simple">https://binary.pensoft.net/fig/768255</uri></graphic></fig><fig id="F3" position="float" orientation="portrait"><object-id xmlns:xlink="http://www.w3.org/1999/xlink" content-type="doi" xlink:type="simple">10.3897/phytokeys.213.91116.figure3</object-id><object-id xmlns:xlink="http://www.w3.org/1999/xlink" content-type="arpha" xlink:type="simple">2CEA0B6A-61E3-5204-BADD-B3F8914C7585</object-id><label>Figure 3.</label><caption><p>Habitat and morphological features of <italic><tp:taxon-name><tp:taxon-name-part taxon-name-part-type="genus" reg="Wikstroemia">Wikstroemia</tp:taxon-name-part><tp:taxon-name-part taxon-name-part-type="species" reg="fragrans">fragrans</tp:taxon-name-part></tp:taxon-name></italic> W.B.Liao, Q.Fan &amp; J.R.Chen, sp. nov. <bold>A, B</bold> habitat, hillsides thickets of Danxiashan National Park <bold>C</bold> flowering branches <bold>D</bold> immature fruits <bold>E</bold> densely racemose inflorescence <bold>F, G</bold> flowers, showing 5-lobed calyx. (<bold>A–C, E–G</bold> photographs by Jing-Rui Chen of unvouchered plants in the original habitat in April 2022 <bold>D</bold> photograph by Jian-Qiang Guo taken in April 2021).</p></caption><graphic xmlns:xlink="http://www.w3.org/1999/xlink" xlink:href="phytokeys-213-067_article-91116__-g003.jpg" position="float" orientation="portrait" xlink:type="simple" id="oo_768256.jpg"><uri content-type="original_file" xlink:type="simple">https://binary.pensoft.net/fig/768256</uri></graphic></fig><fig id="F4" position="float" orientation="portrait"><object-id xmlns:xlink="http://www.w3.org/1999/xlink" content-type="doi" xlink:type="simple">10.3897/phytokeys.213.91116.figure4</object-id><object-id xmlns:xlink="http://www.w3.org/1999/xlink" content-type="arpha" xlink:type="simple">4DD12EF0-918B-54D0-8C2B-DA28C1A45054</object-id><label>Figure 4.</label><caption><p><italic><tp:taxon-name><tp:taxon-name-part taxon-name-part-type="genus" reg="Wikstroemia">Wikstroemia</tp:taxon-name-part><tp:taxon-name-part taxon-name-part-type="species" reg="fragrans">fragrans</tp:taxon-name-part></tp:taxon-name></italic> W.B.Liao, Q.Fan &amp; J.R.Chen, sp. nov. <bold>A</bold> hypanthium dissected showing 10 stamens <bold>B</bold> hypanthium dissected showing abnormal 11 stamens <bold>C</bold> subgynoecial scale disk, linear-oblong, apex 2–3 dentate <bold>D</bold> pistil with strigose-pubescent ovary, glabrous style, and light green stigma. <bold>A–D</bold><italic>DNPC 1597</italic> deposited in <abbrev xmlns:xlink="http://www.w3.org/1999/xlink" content-type="institution" xlink:title="Sun Yat-Sen University" id="ABBRID0ET4AE" xlink:type="simple">SYS</abbrev>.</p></caption><graphic xmlns:xlink="http://www.w3.org/1999/xlink" xlink:href="phytokeys-213-067_article-91116__-g004.jpg" position="float" orientation="portrait" xlink:type="simple" id="oo_768257.jpg"><uri content-type="original_file" xlink:type="simple">https://binary.pensoft.net/fig/768257</uri></graphic></fig></tp:treatment-sec><tp:treatment-sec sec-type="material" id="SECID0E44AE"><title>Additional specimens examined (paratypes).</title><p>China, Guangdong Province, Danxia National Park, <named-content xmlns:xlink="http://www.w3.org/1999/xlink" content-type="dwc:verbatimCoordinates" xlink:type="simple"><named-content content-type="geo-json" specific-use="{&#34;type&#34;:&#34;Point&#34;,&#34;coordinates&#34;:[113.700000,25.000000]}" id="NCID0EG5AE" xlink:type="simple">25.0°N, 113.7°E</named-content></named-content>, 384 m alt., 14 August 2022, <italic>Wan-yi Zhao &amp; Jing-rui Chen</italic>, <italic>DNPC 2966</italic> (<abbrev xmlns:xlink="http://www.w3.org/1999/xlink" content-type="institution" xlink:title="Sun Yat-Sen University" id="ABBRID0EP5AE" xlink:type="simple">SYS</abbrev>); China, Guangdong Province, Danxia National Park, <named-content xmlns:xlink="http://www.w3.org/1999/xlink" content-type="dwc:verbatimCoordinates" xlink:type="simple"><named-content content-type="geo-json" specific-use="{&#34;type&#34;:&#34;Point&#34;,&#34;coordinates&#34;:[113.700000,24.900000]}" id="NCID0EX5AE" xlink:type="simple">24.9°N, 113.7°E</named-content></named-content>, 162 m alt., 17 August 2022, <italic>Wan-yi Zhao &amp; Jing-rui Chen</italic>, <italic>DNPC 3029</italic> (<abbrev xmlns:xlink="http://www.w3.org/1999/xlink" content-type="institution" xlink:title="Sun Yat-Sen University" id="ABBRID0EA6AE" xlink:type="simple">SYS</abbrev>).</p></tp:treatment-sec><ref-list><ref id="B7"><mixed-citation xmlns:xlink="http://www.w3.org/1999/xlink" xlink:type="simple">IUCN (<year>2012</year>) IUCN Red List Categories and Criteria: Version 3.1 (2<sup>nd</sup> Edn). Gland, Switzerland and Cambridge, UK: IUCN, [iv +] 32 pp.</mixed-citation></ref></ref-list></tp:taxon-treatment>
